# Supplementary material for: A Systematic Intelligent Optimization Framework for a Sustained-Release Formulation Design
Source: Pharmaceutics. 2025 Nov 1;17(11):1419. doi: 10.3390/pharmaceutics17111419 (PMC12654971; doi:10.3390/pharmaceutics17111419)
Supplement: Supplementary file 1 [file pharmaceutics-17-01419-s001.zip]

Archive with 1 entries (1 files):
- pharmaceutics-3919366-supplementary.pdf
